# Supplementary material for: Effect of Amino Acid, Sugar, Ca2+, and Mg2+ on Maillard Reaction-Associated Products in Modified Sparkling Base Wines During Accelerated Aging
Source: Molecules. 2025 Jan 24;30(3):535. doi: 10.3390/molecules30030535 (PMC11821130; doi:10.3390/molecules30030535)
Supplement: Supplementary file 1 [file molecules-30-00535-s001.zip]

Archive with 1 entries (1 files):
- molecules-3382030-supplementary.pdf
